# Supplementary material for: Photothermal and Magnetic Actuation of Multimodal PNIPAM Hydrogel-Based Soft Robots
Source: Gels. 2025 Sep 1;11(9):692. doi: 10.3390/gels11090692 (PMC12469388; doi:10.3390/gels11090692)
Supplement: Supplementary file 1 [file gels-11-00692-s001.zip]

Archive with 8 entries (8 files):
- Supplementary Movies/Movie S1.mp4
- Supplementary Movies/Movie S2.mp4
- Supplementary Movies/Movie S3.mp4
- Supplementary Movies/Movie S4.mp4
- Supplementary Movies/Movie S5.mp4
- Supplementary Movies/Movie S6.mp4
- Supplementary Movies/Movie S7.mp4
- Supplementary Movies/Movie S8.mp4
